# Supplementary material for: Host Factors Genes BcCLC1 and BcCLC2 Confer Turnip Mosaic Virus Resistance in Non-Heading Chinese Cabbage (Brassica campestris ssp. chinensis)
Source: Plants (Basel). 2023 Jun 10;12(12):2269. doi: 10.3390/plants12122269 (PMC10304732; doi:10.3390/plants12122269)
Supplement: Supplementary file 1 [file plants-12-02269-s001.zip]

Archive with 1 entries (1 files):
- plants-2309079-supplementary.pdf
